# Supplementary material for: New Susceptibility and Resistance HLA-DP Alleles to HBV-Related Diseases Identified by a Trans-Ethnic Association Study in Asia
Source: PLoS One. 2014 Feb 10;9(2):e86449. doi: 10.1371/journal.pone.0086449 (PMC3919706; doi:10.1371/journal.pone.0086449)
Supplement: Table S2 — Frequencies of HLA-DP alleles in HBV patients and healthy controls among Asian populations. (XLSX) [file pone.0086449.s003.xlsx]

## Sheet: Table 2
	Table S2. Frequencies of HLA-DP alleles in HBV patients and healthy controls among Asian populations
				Japanese										Korean										Hong Kong										Thai
	Allele			HBV patients			Healthy controls			Fisher's P*		OR*		HBV patients			Healthy controls			Fisher's P*		OR*		HBV patients			Healthy controls			Fisher's P*		OR*		HBV patients			Healthy controls			Fisher's P*		OR*
				(2n=976)			(2n=928)							(2n=502)			(2n=280)							(2n=560)			(2n=312)							(2n=738)			(2n=244)
				count	%		count	%				(95% CI)		count	%		count	%				(95% CI)		count	%		count	%				(95% CI)		count	%		count	%				(95% CI)
	HLA-DPA1
		01:03		243	24.8975		392	42.2414		1.17×10-15		0.45 (0.37-0.55)		132	26.2948		131	46.7857		1.07×10-8		0.41 (0.29-0.56)		110	19.6429		85	27.2436		0.01099		0.65 (0.47-0.92)		173	23.4417		82	33.6066		0.002367		0.61 (0.44-0.84)
		02:01		219	22.4385		124	13.3621		2.61×10-7		1.88 (1.46-2.41)		66	13.1474		25	8.92857		0.08193		1.54 (0.93-2.62)		53	9.46429		21	6.73077		>0.1		1.45 (0.84-2.58)		136	18.4282		34	13.9344		>0.1		1.39 (0.92-2.16)
		02:02		514	52.6639		412	44.3966		0.0003449		1.39 (1.16-1.68)		300	59.761		123	43.9286		2.66×10-5		1.89 (1.39-2.58)		379	67.6786		191	61.2179		0.06335		1.33 (0.98-1.79)		394	53.3875		118	48.3607		>0.1		1.22 (0.91-1.65)
		04:01		0	0		0	0						-	-		-	-						18	3.21429		13	4.16667		>0.1		0.76 (0.35-1.72)		33	4.47154		10	4.09836		>0.1		1.10 (0.52-2.53)
		others**		0	0		0	0						4	0.796813		1	0.357143		>0.1		2.24 (0.25-20.1)		0	0		2	0.641026		>0.1		-		2	0.271003		0	0		>0.1		-
	HLA-DPB1
		01:01		0	0		0	0						0	0		0	0						-	-		-	-						13	1.76152		2	0.819672		>0.1		2.17 (0.49-19.9)
		02:01		182	18.6475		227	24.4612		0.002134		0.71 (0.56-0.89)		96	19.1235		67	23.9286		>0.1		0.75 (0.52-1.09)		50	8.92857		52	16.6667		0.0009169		0.49 (0.32-0.76)		62	8.40108		26	10.6557		>0.1		0.77 (0.47-1.30)
		02:02		30	3.07377		37	3.98707		>0.1		0.76 (0.45-1.28)		20	3.98406		18	6.42857		>0.1		0.60 (0.30-1.24)		37	6.60714		30	9.61538		>0.1		0.67 (0.39-1.14)		46	6.23306		12	4.91803		>0.1		1.28 (0.66-2.71)
		03:01		48	4.91803		40	4.31034		>0.1		1.15 (0.73-1.81)		10	1.99203		11	3.92857		>0.1		0.50 (0.19-1.31)		22	3.92857		12	3.84615		>0.1		1.02 (0.48-2.30)		39	5.28455		16	6.55738		>0.1		0.80 (0.42-1.55)
		04:01		20	2.04918		54	5.81897		2.38×10-5		0.34 (0.19-0.58)		20	3.98406		11	3.92857		>0.1		1.01 (0.46-2.38)		22	3.92857		15	4.80769		>0.1		0.81 (0.39-1.71)		48	6.50407		29	11.8852		0.008905		0.52 (0.31-0.87)
		04:02		38	3.89344		92	9.91379		1.59×10-7		0.37 (0.24-0.55)		14	2.78884		36	12.8571		1.27×10-7		0.19 (0.10-0.38)		-	-		-	-						13	1.76152		6	2.45902		>0.1		0.71 (0.25-2.31)
		05:01		456	46.7213		358	38.5776		0.0003582		1.40 (1.16-1.68)		270	53.7849		103	36.7857		5.13×10-6		2.00 (1.47-2.73)		309	55.1786		150	48.0769		0.04769		1.33 (1.00-1.77)		266	36.0434		78	31.9672		>0.1		1.20 (0.87-1.66)
		09:01		153	15.6762		81	8.72845		3.70×10-6		1.94 (1.45-2.62)		20	3.98406		5	1.78571		>0.1		2.28 (0.82-7.86)		-	-		-	-						8	1.08401		4	1.63934		>0.1		0.66 (0.17-3.01)
		13:01		19	1.94672		12	1.2931		>0.1		1.52 (0.69-3.44)		37	7.37052		21	7.5		>0.1		0.98 (0.55-1.80)		56	10		23	7.37179		>0.1		1.40 (0.82-2.43)		162	21.9512		28	11.4754		0.0002488		2.17 (1.40-3.47)
		14:01		15	1.53689		12	1.2931		>0.1		1.19 (0.52-2.80)		6	1.19522		1	0.357143		>0.1		3.37 (0.41-155.7)		12	2.14286		5	1.60256		>0.1		1.34 (0.44-4.92)		26	3.52304		6	2.45902		>0.1		1.45 (0.57-4.35)
		17:01		-	-		-	-						7	1.39442		5	1.78571		>0.1		0.78 (0.21-3.14)		7	1.25		5	1.60256		>0.1		0.78 (0.21-3.13)		7	0.948509		4	1.63934		>0.1		0.57 (0.14-2.70)
		19:01		-	-		-	-						-	-		-	-						8	1.42857		4	1.28205		>0.1		1.12 (0.30-5.10)		-	-		-	-
		21:01		0	0		0	0						0	0		0	0						19	3.39286		5	1.60256		>0.1		2.15 (0.77-7.46)		18	2.43902		6	2.45902		>0.1		0.99 (0.37-3.09)
		28:01		0	0		0	0						0	0		0	0						0	0		0	0						2	0.271003		5	2.04918		0.01224		0.13 (0.01-0.80)
		31:01		0	0		0	0						0	0		0	0						-	-		-	-						6	0.813008		10	4.09836		0.001427		0.19 (0.06-0.59)
		100:01		0	0		0	0						0	0		0	0						1	0.178571		5	1.60256		0.02429		0.11 (0.002-0.99)		-	-		-	-
		105:01		0	0		0	0						0	0		0	0						0	0		0	0						2	0.271003		4	1.63934		0.03633		0.16 (0.01-1.15)
		others**		15	1.53689		15	1.61638		>0.1		0.95 (0.46-1.95)		2	0.398406		2	0.714286		>0.1		0.56 (0.08-3.97)		17	3.03571		6	1.92308		>0.1		1.60 (0.62-4.09)		20	2.71003		8	3.27869		>0.1		0.82 (0.36-1.89)
	Significance level (α) was adjusted based on the number of observed alleles at each locus in each population. Significance levels for HLA-DPA1 alleles were set at α = 0.05/3 in Japanese, α = 0.05/4 in Korean, α = 0.05/5 in Hong Kong, and α = 0.05/5 in Thai subjects; and those for HLA-DPB1 alleles were α = 0.05/10, 0.05/11, 0.05/12, and 0.05/16, respectively.
	*Fisher's exact P value and OR were calculated in presence vs. absence of each allele. P values statistically significant after correction of the significance level are indicated in bold.
	**Low frequent alleles < 1% (shown as a hyphen “-“ in the table) in both cases and controls were combined as “others”.
