# Supplementary material for: New Susceptibility and Resistance HLA-DP Alleles to HBV-Related Diseases Identified by a Trans-Ethnic Association Study in Asia
Source: PLoS One. 2014 Feb 10;9(2):e86449. doi: 10.1371/journal.pone.0086449 (PMC3919706; doi:10.1371/journal.pone.0086449)
Supplement: Table S3 — Frequencies of HLA-DP alleles in HBV patients and resolved individuals among Asian populations. (XLSX) [file pone.0086449.s004.xlsx]

## Sheet: Table 3
	Table S3. Frequencies of HLA-DP alleles in HBV patients and resolved individuals among Asian populations
				Japanese													Korean										Hong Kong										Thai
	Allele			HBV patients			Resolved individuals w HCV(+)					Resolved individuals wo HCV(+)					HBV patients			Resolved individuals			Fisher's P*		OR*		HBV patients			Resolved individuals			Fisher's P*		OR*		HBV patients			Resolved individuals			Fisher's P*		OR*
				(2n=976)			(2n=652)					(2n=482)					(2n=502)			(2n=212)							(2n=560)			(2n=168)							(2n=738)			(2n=218)
				count	%		count	%	Fisher's P*	OR* (95% CI)		count	%	Fisher's P*	OR* (95% CI)		count	%		count	%				(95% CI)		count	%		count	%				(95% CI)		count	%		count	%				(95% CI)
	HLA-DPA1
		01:03		243	24.8975		240	36.8098	3.32×10-7	0.57 (0.46-0.71)		176	36.5145	5.17×10-6	0.58 (0.45-0.74)		132	26.2948		108	50.9434		4.94×10-10		0.34 (0.24-0.49)		110	19.6429		37	22.0238		>0.1		0.87 (0.56-1.36)		173	23.4417		80	36.6972		0.0001606		0.53 (0.38-0.74)
		02:01		219	22.4385		98	15.0307	0.0002073	1.63 (1.25-2.15)		74	15.3527	0.001386	1.59 (1.19-2.16)		66	13.1474		24	11.3208		>0.1		1.19 (0.71-2.04)		53	9.46429		17	10.119		>0.1		0.93 (0.51-1.76)		136	18.4282		29	13.3028		0.08333		1.47 (0.94-2.36)
		02:02		514	52.6639		313	48.0061	0.06867	1.20 (0.98-1.48)		231	47.9253	0.09485	1.21 (0.97-1.51)		300	59.761		80	37.7358		8.27×10-8		2.45 (1.74-3.46)		379	67.6786		110	65.4762		>0.1		1.10 (0.75-1.61)		394	53.3875		97	44.4954		0.0252		1.43 (1.04-1.96)
		04:01		0	0		0	0				0	0				-	-		-	-						18	3.21429		2	1.19048		>0.1		2.75 (0.65-24.7)		33	4.47154		12	5.50459		>0.1		0.80 (0.40-1.74)
		others**		0	0		1	0.153374	>0.1	-		1	0.207469	>0.1	-		4	0.796813		0	0		>0.1		-		0	0		2	1.19048		0.05301		-		2	0.271003		0	0		>0.1		-
	HLA-DPB1
		01:01		0	0		0	0				0	0				-	-		-	-						3	0.535714		2	1.19048		>0.1		0.45 (0.05-5.40)		13	1.76152		2	0.917431		>0.1		1.94 (0.43-17.8)
		02:01		182	18.6475		147	22.546	0.05887	0.79 (0.61-1.01)		107	22.1992	>0.1	0.80 (0.61-1.06)		96	19.1235		59	27.8302		0.01281		0.61 (0.42-0.91)		50	8.92857		22	13.0952		>0.1		0.65 (0.37-1.17)		62	8.40108		30	13.7615		0.02554		0.58 (0.35-0.95)
		02:02		30	3.07377		25	3.83436	>0.1	0.80 (0.45-1.43)		19	3.94191	>0.1	0.77 (0.42-1.47)		20	3.98406		6	2.83019		>0.1		1.42 (0.54-4.40)		37	6.60714		20	11.9048		0.03251		0.52 (0.29-0.98)		46	6.23306		13	5.9633		>0.1		1.05 (0.54-2.16)
		03:01		48	4.91803		30	4.60123	>0.1	1.07 (0.66-1.77)		21	4.35685	>0.1	1.14 (0.66-2.02)		10	1.99203		11	5.18868		0.02825		0.37 (0.14-0.98)		22	3.92857		5	2.97619		>0.1		1.33 (0.48-4.58)		39	5.28455		19	8.7156		0.07479		0.58 (0.32-1.10)
		04:01		20	2.04918		28	4.29448	0.01066	0.47 (0.25-0.87)		22	4.56432	0.01149	0.44 (0.22-0.85)		20	3.98406		20	9.43396		0.0067		0.40 (0.20-0.80)		22	3.92857		16	9.52381		0.008717		0.39 (0.19-0.81)		48	6.50407		25	11.4679		0.01983		0.54 (0.32-0.93)
		04:02		38	3.89344		61	9.35583	1.08×10-5	0.39 (0.25-0.61)		48	9.95851	8.76×10-6	0.37 (0.23-0.58)		14	2.78884		24	11.3208		1.24×10-5		0.23 (0.11-0.46)		3	0.535714		3	1.78571		>0.1		0.30 (0.04-2.24)		13	1.76152		6	2.75229		>0.1		0.63 (0.22-2.06)
		05:01		456	46.7213		266	40.7975	0.01923	1.27 (1.04-1.56)		198	41.0788	0.04397	1.26 (1.00-1.58)		270	53.7849		62	29.2453		1.59×10-9		2.81 (1.97-4.04)		309	55.1786		72	42.8571		0.006239		1.64 (1.14-2.36)		266	36.0434		64	29.3578		0.07453		1.36 (0.97-1.92)
		09:01		153	15.6762		67	10.2761	0.001849	1.62 (1.19-2.24)		52	10.7884	0.01288	1.54 (1.09-2.19)		20	3.98406		6	2.83019		>0.1		1.42 (0.54-4.40)		4	0.714286		3	1.78571		>0.1		0.40 (0.07-2.73)		8	1.08401		2	0.917431		>0.1		1.18 (0.23-11.5)
		13:01		19	1.94672		13	1.99387	>0.1	0.98 (0.45-2.17)		7	1.45228	>0.1	1.35 (0.54-3.82)		37	7.37052		13	6.13208		>0.1		1.22 (0.62-2.55)		56	10		6	3.57143		0.007072		3.00 (1.26-8.67)		162	21.9512		30	13.7615		0.007118		1.76 (1.14-2.79)
		14:01		15	1.53689		6	0.920245	>0.1	1.68 (0.61-5.31)		5	1.03734	>0.1	1.49 (0.51-5.27)		6	1.19522		1	0.471698		>0.1		2.55 (0.31-117.9)		12	2.14286		2	1.19048		>0.1		1.82 (0.40-16.9)		26	3.52304		5	2.29358		>0.1		1.55 (0.58-5.25)
		17:01		-	-		-	-				-	-				7	1.39442		6	2.83019		>0.1		0.49 (0.14-1.77)		7	1.25		4	2.38095		>0.1		0.52 (0.13-2.45)		7	0.948509		3	1.37615		>0.1		0.69 (0.16-4.15)
		21:01		0	0		0	0				0	0				0	0		0	0						19	3.39286		2	1.19048		>0.1		2.91 (0.69-26.0)		18	2.43902		2	0.917431		>0.1		2.70 (0.64-24.2)
		26:01		0	0		0	0				0	0				0	0		0	0						0	0		0	0						3	0.406504		4	1.83486		0.05139		0.22 (0.03-1.30)
		28:01		0	0		0	0				0	0				0	0		0	0						0	0		0	0						2	0.271003		7	3.21101		0.000695		0.08 (0.008-0.44)
		100:01		0	0		0	0				0	0				0	0		0	0						1	0.178571		10	5.95238		3.05×10-6		0.03 (0.0007-0.20)		-	-		-	-
		others**		15	1.53689		9	1.38037	>0.1	1.12 (0.49-2.56)		3	0.622407	>0.1	2.49 (0.72-8.65)		2	0.398406		4	1.88679		0.0672246		0.21 (0.04-1.14)		7	1.25		1	0.595238		>0.1		2.11 (0.26-17.3)		25	3.38753		6	2.75229		>0.1		1.24 (0.50-3.06)
	Significance levels (α) were adjusted based on the number of observed alleles at each locus in each population. Significant levels for HLA-DPA1 alleles were set as α = 0.05/4 in Japanese, α = 0.05/4 in Korean, α = 0.05/5 in Chinese (Hong Kong), and α = 0.05/5 in Thai subjects; and significance levels for HLA-DPB1 alleles were α = 0.05/10, 0.05/11, 0.05/14, and 0.05/15, respectively.
	*Fisher's exact P value and OR were calculated in presence vs. absence of each allele. P values statistically significant after correction of the significance levels are indicated in bold.
	** Low-frequent alleles < 1% (shown as a hyphen “-“ in the table) in both cases and controls were combined as “others”.
