# Supplementary material for: New Susceptibility and Resistance HLA-DP Alleles to HBV-Related Diseases Identified by a Trans-Ethnic Association Study in Asia
Source: PLoS One. 2014 Feb 10;9(2):e86449. doi: 10.1371/journal.pone.0086449 (PMC3919706; doi:10.1371/journal.pone.0086449)
Supplement: Table S4 — Associations of HLA-DPB1 alleles with disease progression in CHB patients among Asian populations. (XLSX) [file pone.0086449.s005.xlsx]

## Sheet: Table 4
	Table S4. Associations of HLA-DPB1 alleles with disease progression in CHB patients among Asian populations
				Japanese										Korean										Hong Kong										Thai
	HLA-DPB1 Allele			HCC			IC + CH			Fisher's P*		OR*		HCC			CH			Fisher's P*		OR*		HCC			CH			Fisher's P*		OR*		HCC			CH			Fisher's P*		OR*
				(2n=336)			(2n=522)							(2n=286)			(2n=216)							(2n=188)			(2n=372)							(2n=350)			(2n=388)
				count	%		count	%				(95% CI)		count	%		count	%				(95% CI)		count	%		count	%				(95% CI)		count	%		count	%				(95% CI)
		01:01		0	0		0	0						0	0		0	0						2	1.06383		1	0.268817		>0.1				8	2.28571		5	1.28866		>0.1
		02:01		39	11.6071		118	22.6054		4.25867e-05		0.45 (0.30-0.67)		40	13.986		56	25.9259		0.0008742		0.47 (0.29-0.75)		10	5.31915		40	10.7527		0.04048		0.47 (0.20-0.98)		25	7.14286		37	9.53608		>0.1
		02:02		16	4.7619		12	2.29885		0.0513428		2.13 (0.99-4.55)		10	3.4965		10	4.62963		>0.1				13	6.91489		24	6.45161		>0.1				25	7.14286		21	5.41237		>0.1
		03:01		20	5.95238		24	4.5977		>0.1				5	1.74825		5	2.31481		>0.1				9	4.78723		13	3.49462		>0.1				19	5.42857		20	5.15464		>0.1
		04:01		9	2.67857		9	1.72414		>0.1				14	4.8951		6	2.77778		>0.1				6	3.19149		16	4.30108		>0.1				31	8.85714		17	4.38144		0.01638		2.12 (1.11-4.16)
		04:02		12	3.57143		23	4.40613		>0.1				6	2.0979		8	3.7037		>0.1				-	-		-	-						8	2.28571		5	1.28866		>0.1
		05:01		169	50.2976		234	44.8276		>0.1				164	57.3427		106	49.0741		0.07096		1.39 (0.96-2.02)		108	57.4468		201	54.0323		>0.1				108	30.8571		158	40.7216		0.00573		0.65 (0.47-0.89)
		09:01		54	16.0714		79	15.1341		>0.1				17	5.94406		3	1.38889		0.01029		4.48 (1.27-24.1)		0	0		4	1.07527		>0.1				5	1.42857		3	0.773196		>0.1
		11:01		0	0		0	0						0	0		0	0						2	1.06383		0	0		>0.1				0	0		0	0
		13:01		7	2.08333		8	1.53257		>0.1				24	8.39161		13	6.01852		>0.1				19	10.1064		37	9.94624		>0.1				80	22.8571		82	21.134		>0.1
		14:01		5	1.4881		8	1.53257		>0.1				1	0.34965		5	2.31481		0.0891		0.15 (0.003-1.34)		5	2.65957		7	1.88172		>0.1				10	2.85714		16	4.12371		>0.1
		17:01:00		-	-		-	-						4	1.3986		3	1.38889		>0.1				2	1.06383		5	1.34409		>0.1				6	1.71429		1	0.257732		0.05732		6.74 (0.81-310.8)
		19:01		-	-		-	-						0	0		0	0						3	1.59574		5	1.34409		>0.1				1	0.285714		4	1.03093		>0.1
		21:01		0	0		0	0						0	0		0	0						5	2.65957		14	3.76344		>0.1				8	2.28571		10	2.57732		>0.1
		41:01		-	-		-	-						0	0		0	0						3	1.59574		0	0		0.03744				0	0		0	0
		100:01		0	0		0	0						0	0		0	0						-	-		-	-						4	1.14286		0	0		0.05013
		others**		5	1.4881		7	1.61638		>0.1				1	0.34965		1	0.462963		>0.1				1	0.531915		5	2.65957		>0.1				12	3.42857		9	2.57143		>0.1
	Significance levels in the analysis of disease progression in CHB patients were set at α = 0.05/10 in Japanese, α = 0.05/11 in Korean, α = 0.05/15 in Hong Kong, and α = 0.05/15 in Thai subjects.
	*Fisher's exact P value and OR were calculated in presence vs. absence of each allele. P values statistically significant after correction of the significance levels are indicated in bold.
	**Low frequent alleles < 1% (shown as a hyphen “-“ in the table) in both cases and controls were combined as others.
