# Supplementary material for: New Susceptibility and Resistance HLA-DP Alleles to HBV-Related Diseases Identified by a Trans-Ethnic Association Study in Asia
Source: PLoS One. 2014 Feb 10;9(2):e86449. doi: 10.1371/journal.pone.0086449 (PMC3919706; doi:10.1371/journal.pone.0086449)
Supplement: Table S5 — Estimated frequencies of HLA DPA1-DPB1 haplotypes in HBV patients and healthy controls among Asian populations. (XLSX) [file pone.0086449.s006.xlsx]

## Sheet: Table 6
	Table S5. Estimated frequencies of HLA DPA1-DPB1 haplotypes in HBV patients and healthy controls among Asian populations
				Japanese										Korean										Hong Kong										Thai
	Haplotype			HBV patients			Healthy controls			fisher's P*		OR*		HBV patients			Healthy controls			fisher's P*		OR*		HBV patients			Healthy controls			fisher's P*		OR*		HBV patients			Healthy controls			fisher's P*		OR*
				(2n=976)			(2n=928)							(2n=502)			(2n=280)							(2n=560)			(2n=312)							(2n=738)			(2n=244)
	DPA1	DPB1		count	%		count	%				(95% CI)		count	%		count	%				(95% CI)		count	%		count	%				(95% CI)		count	%		count	%				(95% CI)
	01:03	02:01		160	16.3934		200	21.5517		0.004137		0.71 (0.56-0.90)		84	16.7331		63	22.5		0.05604		0.69 (0.47-1.02)		43	7.67857		41	13.141		0.01158		0.55 (0.34-0.89)		59	7.99458		25	10.2459		>0.1		0.76 (0.46-1.30)
	01:03	02:02		8	0.819672		13	1.40086		>0.1		0.58 (0.21-1.52)		3	0.59761		8	2.85714		0.021		0.20 (0.03-0.86)		-	-		-	-						-	-		-	-
	01:03	03:01		13	1.33197		20	2.15517		>0.1		0.61 (0.28-1.30)		4	0.796813		8	2.85714		0.03306		0.27 (0.06-1.03)		19	3.39286		11	3.52564		>0.1		0.96 (0.43-2.27)		32	4.33604		10	4.09836		>0.1		1.06 (0.50-2.46)
	01:03	04:01		19	1.94672		54	5.81897		1.17×10-5		0.32 (0.18-0.56)		19	3.78486		11	3.92857		>0.1		0.96 (0.43-2.27)		21	3.75		14	4.48718		>0.1		0.83 (0.40-1.79)		44	5.96206		28	11.4754		0.006645		0.49 (0.29-0.84)
	01:03	04:02		37	3.79098		90	9.69828		1.95×10-7		0.37 (0.24-0.55)		14	2.78884		36	12.8571		1.27×10-7		0.19 (0.10-0.38)		-	-		-	-						12	1.62602		6	2.45902		>0.1		0.66 (0.22-2.15)
	01:03	05:01		-	-		-	-						-	-		-	-						1	0.178571		6	1.92308		0.009925		0.09 (0.002-0.76)		-	-		-	-
	01:03	13:01		0	0		0	0						4	0.796813		3	1.07143		>0.1		0.74 (0.12-5.10)		0	0		0	0						0	0		0	0
	01:03	21:01		0	0		0	0						0	0		0	0						19	3.39286		5	1.60256		>0.1		2.15 (0.77-7.46)		18	2.43902		6	2.45902		>0.1		0.99 (0.37-3.09)
	01:03	105:01		0	0		0	0						0	0		0	0						0	0		0	0						2	0.271003		4	1.63934		0.03633		0.16 (0.01-1.15)
	02:01	05:01		33	3.38115		21	2.26293		>0.1		1.51 (0.84-2.77)		12	2.39044		7	2.5		>0.1		0.96 (0.34-2.90)		5	0.892857		4	1.28205		>0.1		0.69 (0.15-3.52)		-	-		-	-
	02:01	09:01		152	15.5738		80	8.62069		3.38×10-6		1.95 (1.46-2.64)		19	3.78486		5	1.78571		>0.1		2.16 (0.77-7.49)		-	-		-	-						7	0.948509		4	1.63934		>0.1		0.57 (0.14-2.70)
	02:01	13:01		18	1.84426		12	1.2931		>0.1		1.43 (0.65-3.28)		21	4.18327		7	2.5		>0.1		1.70 (0.69-4.80)		21	3.75		6	1.92308		>0.1		1.99 (0.76-6.08)		83	11.2466		15	6.14754		0.01948		1.93 (1.08-3.68)
	02:01	14:01		12	1.22951		11	1.18534		>0.1		1.04 (0.42-2.61)		6	1.19522		1	0.357143		>0.1		3.37 (0.41-155.7)		11	1.96429		5	1.60256		>0.1		1.23 (0.39-4.56)		21	2.84553		5	2.04918		>0.1		1.40 (0.50-4.80)
	02:01	17:01		-	-		-	-						7	1.39442		5	1.78571		>0.1		0.78 (0.21-3.14)		7	1.25		5	1.60256		>0.1		0.78 (0.21-3.13)		7	0.948509		3	1.22951		>0.1		0.77 (0.17-4.65)
	02:02	02:01		22	2.2541		27	2.90948		>0.1		0.77 (0.41-1.41)		12	2.39044		4	1.42857		>0.1		1.69 (0.51-7.25)		7	1.25		10	3.20513		0.07015		0.38 (0.12-1.13)		-	-		-	-
	02:02	02:02		22	2.2541		24	2.58621		>0.1		0.87 (0.46-1.63)		17	3.38645		10	3.57143		>0.1		0.95 (0.40-2.35)		36	6.42857		27	8.65385		>0.1		0.73 (0.42-1.27)		46	6.23306		11	4.5082		>0.1		1.41 (0.70-3.07)
	02:02	03:01		35	3.58607		20	2.15517		0.07468		1.69 (0.94-3.11)		6	1.19522		3	1.07143		>0.1		1.12 (0.24-6.96)		-	-		-	-						5	0.677507		6	2.45902		0.03255		0.27 (0.06-1.08)
	02:02	05:01		422	43.2377		331	35.6681		0.0007406		1.37 (1.14-1.66)		254	50.5976		94	33.5714		4.50×10-6		2.02 (1.48-2.78)		303	54.1071		140	44.8718		0.009061		1.45 (1.09-1.93)		259	35.0949		76	31.1475		>0.1		1.20 (0.87-1.65)
	02:02	13:01		-	-		-	-						9	1.79283		10	3.57143		>0.1		0.49 (0.18-1.37)		17	3.03571		4	1.28205		>0.1		2.41 (0.78-9.93)		49	6.63957		8	3.27869		0.05758		2.10 (0.97-5.20)
	02:02	19:01		-	-		-	-						-	-		-	-						8	1.42857		4	1.28205		>0.1		1.12 (0.30-5.10)		-	-		-	-
	02:02	31:01		0	0		0	0						0	0		0	0						-	-		-	-						6	0.813008		10	4.09836		0.001427		0.19 (0.06-0.59)
	02:02	100:01		0	0		0	0						0	0		0	0						1	0.178571		3	0.961538		>0.1		0.18 (0.004-2.31)		-	-		-	-
	04:01	13:01		0	0		0	0						-	-		-	-						18	3.21429		13	4.16667		>0.1		0.76 (0.35-1.72)		30	4.06504		5	2.04918		>0.1		2.02 (0.77-6.76)
	04:01	28:01		0	0		0	0						0	0		0	0						0	0		0	0						2	0.271003		5	2.04918		0.01224		0.13 (0.01-0.80)
	others			23	2.35656		25	2.69397		>0.1		0.87 (0.49-1.55)		11	2.19124		5	1.78571		>0.1		1.23 (0.42-3.58)		23	4.10714		14	4.48718		>0.1		0.91 (0.44-1.95)		56	7.58808		17	6.96721		>0.1		1.10 (0.61-2.06)
	Significant levels for HLA DPA1-DPB1 haplotypes were set at α = 0.05/14 in Japanese, α = 0.05/17 in Korean, α = 0.05/17 in Hong Kong, and α = 0.05/18 in Thai subjects.
	*Fisher's exact P value and OR were calculated in presence vs. absence of each allele. P values statistically significant after correction of significance levels are indicated in bold.
	**Low frequent haplotypes < 1% (shown as a hyphen “-“ in the table) in both cases and controls were combined as “others”.
